# Supplementary material for: The Relationship between Proinflammatory Molecules and PD-L1 in Patients with Obesity Who Underwent Gastric Sleeve Surgery—A Pilot Study
Source: Reports (MDPI). 2024 Sep 3;7(3):74. doi: 10.3390/reports7030074 (PMC12225238; doi:10.3390/reports7030074)
Supplement: Supplementary file 1 [file reports-07-00074-s001.zip]

Archive with 1 entries (1 files):
- reports-3197562-supplementary.pdf
